# Supplementary material for: Update on Fever of Unknown Origin in Children: Focus on Etiologies and Clinical Approach
Source: Children (Basel). 2023 Dec 24;11(1):20. doi: 10.3390/children11010020 (PMC10814770; doi:10.3390/children11010020)
Supplement: Supplementary file 1 [file children-11-00020-s001.zip]

Archive with 1 entries (1 files):
- children-2778350-supplementary.pdf
